# Supplementary material for: Mechanized wet direct seeding for increased rice production efficiency and reduced carbon footprint
Source: Precis Agric. 2024 Jul 12;25(5):2226–44. doi: 10.1007/s11119-024-10163-8 (PMC11467092; doi:10.1007/s11119-024-10163-8)
Supplement: Supplementary file 1 — Supplementary Material 1 [file 11119_2024_10163_MOESM1_ESM.xlsx]

## Sheet: Cost-benefits (2)
WS							SA
Chỉ tiêu	APV	APV	APV	Sạ hàng	Sạ lan		Chỉ tiêu	APV	APV	APV	Sạ hàng	Sạ lan
	30 kg/ha	50 kg/ha	70 kg/ha	80 kg/ha	180 kg/ha			30 kg/ha	50 kg/ha	70 kg/ha	80 kg/ha	180 kg/ha
1. Tổng chi phí (trđ/ha)	25130	25170	25654	27450	29258		1. Tổng chi phí (đ/ha)	24090000	25340000	25868400	26498400	28390000
Làm đất	1400	1400	1400	1400	1400		Làm đất	1600000	1600000	1600000	1600000	1600000
Gieo sạ (giống, gieo sạ, dặm,..)	2360	2400	2720	3200	4480		Gieo sạ (giống, gieo sạ, dặm,..)	1540000	2380000	2470000	2500000	3640000
Phân bón	2520	2520	2684	3000	3528		Phân bón	3500000	3472000	3848400	3748400	3900000
Thuốc BVTV	5500	5500	5500	6500	6500		Thuốc BVTV	5200000	4938000	5000000	5400000	6000000
Công lao động	9500	9500	9500	9500	9500		Công lao động	9000000	9700000	9700000	10000000	10000000
Quản lý nước	850	850	850	850	850		Quản lý nước	1100000	1100000	1100000	1100000	1100000
Thu hoạch, vận chuyển	3000	3000	3000	3000	3000		Thu hoạch, vận chuyển	2150000	2150000	2150000	2150000	2150000
2. Tổng thu nhập (trđ/ha)	61.0556	62.1323	60.8925	63.2766	61.1687		2. Tổng thu nhập (đ/ha)	28.3183	31.3375	30.9729	31.9178	28.6817
Năng suất lúa at 14% (t/ha)	7.75628	7.89306	7.73557	8.03844	7.77065		Năng suất lúa at 14% (t/ha)	3.45295	3.82725	3.7833	3.89813	3.49802
Giá lúa qui đổi 14% (1000đ/kg)	7.8	7.8	7.8	7.8	7.8		Giá lúa qui đổi 14% (1000đ/kg)	8.04	8.04	8.04	8.04	8.04
Rơm (trđ/ha)	0.556591	0.566406	0.555104	0.576838	0.557622		Rơm (trđ/ha)	0.556591	0.566406	0.555104	0.576838	0.557622
Rice straw (t/ha)	4.65377	4.73584	4.64134	4.82306	4.66239
3. Lợi nhuận (trđ/ha)	35.9256	36.9623	35.2385	35.8266	31.9107		3. Lợi nhuận (tđ/ha)	4.22827	5.99752	5.10448	5.4194	0.291729
Tỷ suất lợi nhuận (lời/vốn)							Tỷ suất lợi nhuận (lời/vốn)
Chênh lệch					-		Chênh lệch	6042000	5864000	4062600	4169600	-
Net income (USD/ha)	APV 30 kg/ha	APV 50 kg/ha	APV 70 kg/ha	DrumS 80kg/ha	BlowS 180 kg/ha
WS	1561.98	1607.06	1532.11	1557.68	1387.42
SA	183.838	260.762	221.934	235.626	12.6838
Net income (USD/ha)	APV 30 kg/ha		APV 50 kg/ha		APV 70 kg/ha		DrumS 80kg/ha		BlowS 180 kg/ha
WS	1561.98		1607.06		1532.11		1557.68		1387.42
SA	183.838		260.762		221.934		235.626		12.6838
% mDSR vs bDSR
WS	12.5817		15.8305		10.4287		12.2717		0
SA
	14.4939		20.5586		17.4973		18.5768

## Sheet: SRP indicators -FN
		APV30		APV50		APV70		DrumS		BlowS
		(n = 4)		(n = 4)		(n = 4)		(n = 4)		(n = 4)
	Winter-Spring
	Nitrogen-use efficiency (kg rice/kg N)	96.9535	-3.75841	98.6633	-6.02948	85.9508	-4.04509	89.316	-3.77127	67.5708	-5.58319
	Phosphorus-use efficiency (kg rice/ kg P)	440.698	-17.0837	448.469	-27.4067	439.521	-20.6851	456.729	-19.2849	321.101	-26.5317
	Potassium-use efficiency (kg rice/kg K)	323.178	-12.528	328.878	-20.0983	322.315	-15.1691	334.935	-14.1423	242.833	-20.0646
	No. of pesticide applications	6		6		6		6		6
	Grain yield (t ha-1)	7.75628	-0.300672	7.89306	-0.482358	7.73557	-0.364058	8.03844	-0.339414	7.77065	-0.642066
	GHG emission (gCO2-eq/kg rice)	545.248		541.994		566.693		548.023		724.24
	Net income (USD ha-1)	1561.98		1607.06		1532.11		1557.68		1387.42
	Summer-Autumn
	Nitrogen-use efficiency (grain kg N kg-1)	43.1618	-4.07427	47.8407	-3.12501	42.0367	-4.09998	43.3125	-3.1506	30.4176	-3.07213
	Phosphorus-use efficiency (grain kg P kg-1)	196.19	-18.5194	217.458	-14.2046	214.961	-20.9658	221.485	-16.111	144.546	-14.599
	Potassium-use efficiency (grain kg K kg-1)	143.873	-13.5809	159.469	-10.4167	157.638	-15.3749	162.422	-11.8148	109.313	-11.0405
	No. of pesticide applications	8		8		8		8		8
	Labor productivity (kg days-1)
	Grain yield (t ha-1)	3.45295	-0.325941	3.82725	-0.250001	3.7833	-0.368998	3.89813	-0.283554	3.49802	-0.353295
	GHG emission (gCO2-eq/kg rice)	1829.31		1663.18		1710.43		1665.58		2074.05
	Net income (USD ha-1)	183.838		260.762		221.934		235.626		12.6838
	Hiệu suất sử dụng N (kg lúa/ kg N)
	Hiệu suất sử dụng P (kg lúa/ kg P)
	Hiệu suất sử dụng K (kg lúa/ kg K)
	Hiệu suất sử dụng lao động (kg lúa/ ngày công)
	Hiệu suất năng lượng (GJ/ha)
	Thu nhập (USD/ha)
	Khí thải nhà kính (kgCO2-eq/ha)
	Năng suất (t/ha)
	Số lần phun thuốc

## Sheet: Sumarry two seasons - GHGE
	Average
			Winter-Spring							Summer - Autuim
	#	Parameters	Unit	APV 30 kg/ha	APV 50 kg/ha	APV 70 kg/ha	DrumS 80kg/ha	BlowS 180 kg/ha		APV 30 kg/ha	APV 50 kg/ha	APV 70 kg/ha	DrumS 80kg/ha	BlowS 180 kg/ha
		Inputs
	Agronomic	Seed	kg/ha	30	50	70	80	180		30	50	70	80	180
		Fertilizer
		N	kg/ha	80	80	90	90	115		80	80	90	90	115
		P2O5	kg/ha	40	40	40	40	55		40	40	40	40	55
		K2O	kg/ha	30	30	30	30	40		30	30	30	30	40
	Fuel consumption
		Land preparation (diesel)	L/ha	21.5006	21.5006	21.5006	21.5006	21.5006		21.5006	21.5006	21.5006	21.5006	21.5006
		Crop establishment
		Blower seeding (gasoline)	L/ha					1						1
		DSR seedling	L/ha	0.6	0.6	0.6				0.6	0.6	0.6
		Crop care (gasoline)	L/ha	4	4	4	4	4		4	4	4	4	4
		Harvesting (diesel)	L/ha	42.6	42.6	42.6	42.6	42.6		42.6	42.6	42.6	42.6	42.6
	Outputs	Grain yield	kg/ha	7756.28	7893.06	7735.57	8038.44	7770.65		3452.95	3827.25	3783.3	3898.13	3498.02
		*Gasoline for the seeding- blower, diesel for mechuanical transplanter, and electric power for seedling)
	Inputs and outputs			Average
			Winter-Spring							Summer - Autuim
	Items	Parameters	Unit	APV 30 kg/ha	APV 50 kg/ha	APV 70 kg/ha	DrumS 80kg/ha	BlowS 180 kg/ha		APV 30 kg/ha	APV 50 kg/ha	APV 70 kg/ha	DrumS 80kg/ha	BlowS 180 kg/ha
	Agronomic inputs	Seed	kg/ha
		N	kg/ha	30	50	70	80	180		30	50	70	80	180
		P2O5	kg/ha	80	80	90	90	115		80	80	90	90	115
		K2O	kg/ha	40	40	40	40	55		40	40	40	40	55
				30	30	30	30	40		30	30	30	30	40
	Operations
	Land prepartion	Diesel consumption	L/ha	21.5006	21.5006	21.5006	21.5006	21.5006		21.5006	21.5006	21.5006	21.5006	21.5006
		Labor for driving and operating machines	h/ha
		Labor for manual operation	h/ha
	Crop establishment	Diesel consumption	L/ha	0.6	0.6	0.6	0	0		0.6	0.6	0.6	0	0
		Gasoline consumption	L/ha	0	0	0	0	1		0	0	0	0	1
		Electric power consumption	kWh/ha
		Labor for driving and operating machines	h/ha
		Labor for manual operation	h/ha
	Crop care	Gasoline consumption	L/ha	4	4	4	4	4		4	4	4	4	4
		Labor for manual operation	h/ha							0	0	0	0	0
	Harvesting	Diesel consumption	L/ha	42.6	42.6	42.6	42.6	42.6		42.6	42.6	42.6	42.6	42.6
		Labor for driving and operating machines	h/ha
		Labor for manual operation	h/ha
	Output	Grain yield	kg/ha	7756.28	7893.06	7735.57	8038.44	6650		3452.95	3827.25	3783.3	3898.13	3498.02
				Winter-Spring						Summer - Autuim						Parameters	Energy				GHGE
	GHGE (kgCO2e/ha)			APV 30 kg/ha	APV 50 kg/ha	APV 70 kg/ha	DrumS 80kg/ha	BlowS 180 kg/ha		APV 30 kg/ha	APV 50 kg/ha	APV 70 kg/ha	DrumS 80kg/ha	BlowS 180 kg/ha			Unit	Value	Source		Unit	Value	Sources
		#REF!		0.0024												Land use	MJ ha-1	0.0024	a, b		kgCO2-eq ha-1	173	a, + IPCC GWP 100a	Remove
	Agronomic inputs	Seed		33.6	56	78.4	89.6	201.6		33.6	56	78.4	89.6	201.6		Seeds	MJ kg-1	30.1	a, b		kgCO2-eq kg-1	1.12	a, b, n
		N		454.4	454.4	511.2	511.2	653.2		454.4	454.4	511.2	511.2	653.2		Grain	MJ kg-1	15.2	c
		P2O5		43.6	43.6	43.6	43.6	59.95		43.6	43.6	43.6	43.6	59.95		Diesel consumption	MJ L-1	44.8	a, b, d		kgCO2-eq MJ-1	0.08	a, b, n
		K2O		15.6	15.6	15.6	15.6	20.8		15.6	15.6	15.6	15.6	20.8		Gasoline consumption	MJ L-1	39.1	a, b, d		kgCO2-eq MJ-1	0.08	a, b, n
																Electric power	MJ/kWh	3.6	a, b, d		kgCO2-eq kWh-2	0.564	a,b
																Machine production	MJ L-1	15.6	d
	Operations															Nitrogen (N)	MJ kg-1	58.7	a, b, e		kgCO2-eq kg-1	5.68	a, b, n
	Land prepartion	Diesel consumption		103.891	103.891	103.891	103.891	103.891		103.891	103.891	103.891	103.891	103.891		P2O5	MJ kg-1	17.1	a, b, e		kgCO2-eq kg-1	1.09	a, b, n
		Labor for driving and operating machines														K2O	MJ kg-1	8.83	a, b, e		kgCO2-eq kg-1	0.52	a, b, n
		Labor for manual operation														Herbicide	MJ kg-1	354	a, b, f, g		kgCO2-eq kg-1	23.3	a, b, n
	Crop establishment	Diesel consumption		2.8992	2.8992	2.8992	0	0		2.8992	2.8992	2.8992	0	0		Pesticide	MJ kg-1	182	a, b, f, g		kgCO2-eq kg-1	10.4	a, b, n
		Gasoline consumption		0	0	0	0	4.376		0	0	0	0	4.376		Soil emissions during rice growing					kgCH4 ha-1 season-1	200	Thuong 2018
																Rice straw
																· collection and handling	MJ Mg-1	500	h, i, j		kgCO2-eq kg-1	0.12	h
																· transportation (20 km)	MJ Mg-1	50	a, b		kgCO2-eq kg-1	0.006	a, b, h
	Crop care	Gasoline consumption		17.504	17.504	17.504	17.504	17.504		17.504	17.504	17.504	17.504	17.504		· net energy and GHGE from mushroom production	MJ Mg-1	3500	h, i		kgCO2-eq kg-1	0.007	k
		Labor for manual operation														Manual labor			l, m
	Harvesting	Diesel consumption		205.843	205.843	205.843	205.843	205.843		205.843	205.843	205.843	205.843	205.843		· cultivation and drum seeding	MJ h-1	1.05
																· driving four-wheel tractor and combine harvester	MJ h-1	0.44
																· supporting the mechanized operations	MJ h-1	0.89
																Ref + Hung et al., 2019
		kgCO2e/ha	Winter-Spring						Summer - Autuim
			APV 30 kg/ha	APV 50 kg/ha	APV 70 kg/ha	DrumS 80kg/ha	BlowS 180 kg/ha		APV 30 kg/ha	APV 50 kg/ha	APV 70 kg/ha	DrumS 80kg/ha	BlowS 180 kg/ha
	Agronomic inputs
		Seed	33.6	56	78.4	89.6	201.6		33.6	56	78.4	89.6	201.6
		Fertlizer	513.6	513.6	570.4	570.4	733.95		513.6	513.6	570.4	570.4	733.95
		Herbicide and pesticide
	Operation	Land preparation	103.891	103.891	103.891	103.891	103.891		103.891	103.891	103.891	103.891	103.891
		Crop establishment	2.8992	2.8992	2.8992	0	4.376		2.8992	2.8992	2.8992	0	4.376
		Crop care	17.504	17.504	17.504	17.504	17.504		17.504	17.504	17.504	17.504	17.504
		Harvesting	205.843	205.843	205.843	205.843	205.843		205.843	205.843	205.843	205.843	205.843
		GHGE	877.337	899.737	978.937	987.238	1267.16		877.337	899.737	978.937	987.238	1267.16
		kgCO2e/ha	Two seasons
			APV 30 kg/ha	APV 50 kg/ha	APV 70 kg/ha	DrumS 80kg/ha	BlowS 180 kg/ha
Winter-Spring	Agronomic inputs
		Seed	33.6	56	78.4	89.6	201.6
		Fertlizer	513.6	513.6	570.4	570.4	733.95
		Herbicide and pesticide
	Operation	Land preparation	103.891	103.891	103.891	103.891	103.891
		Crop establishment	2.8992	2.8992	2.8992	0	4.376
		Crop care	17.504	17.504	17.504	17.504	17.504
		Harvesting	205.843	205.843	205.843	205.843	205.843
Summer-Autumn	Agronomic inputs
		Seed	33.6	56	78.4	89.6
		Fertlizer	513.6	513.6	570.4	570.4
		Herbicide and pesticide
	Operation	Land preparation	103.891	103.891	103.891	103.891
		Crop establishment	2.8992	2.8992	2.8992	0
		Crop care	17.504	17.504	17.504	17.504
		Harvesting	205.843	205.843	205.843	205.843
		kgCO2e/ha	Two seasons
			APV 30 kg/ha	APV 50 kg/ha	APV 70 kg/ha	DrumS 80kg/ha	BlowS 180 kg/ha
	Winter-Spring	Agronomic inputs	547.2	569.6	648.8	660	935.55
		Operation	330.137	330.137	330.137	327.238	330.137
	Summer-Autumn	Agronomic inputs	547.2	569.6	648.8	660	1267.16
		Operation	330.137	330.137	330.137	327.238	350
		kgCO2e/ha	Two seasons
			APV 30 kg/ha	APV 50 kg/ha	APV 70 kg/ha	DrumS 80kg/ha	BlowS 180 kg/ha
	Winter-Spring	Agronomic inputs	547.2	569.6	648.8	660	935.55								Indirect
		Operation	330.137	330.137	330.137	327.238	330.137								Soil
		Soil emission	3351.76	3378.26	3404.76	3418.01	3550.51								Total
	Summer-Autumn	Agronomic inputs	547.2	569.6	648.8	660	1267.16
		Operation	330.137	330.137	330.137	327.238	350								Indirect
		Soil emission	5439.16	5465.66	5492.16	5505.41	5637.91								Soil
															Total
									Growing time (days)
		Soil emission:		WS	SA		SD		WS	SA
		· CH4	kg ha-1 day-1	1.7	2.8	Vo et al., 2020	0.5		98	97
		· Scaling factor (drainage)		0.71	0.71	IPCC	0.15
		· N2O	% of N applied	0.5	0.5		0.5
		SF for Rice straw	APV 30 kg/ha	APV 50 kg/ha	APV 70 kg/ha	DrumS 80kg/ha	BlowS 180 kg/ha
		Straw yield, excluding stuble (t/ha dry matter)-WS, incorporate	0	0	0	0	0
		Straw yield, excluding stuble (t/ha dry matter)-SA, burning	0	0	0	0	0
		CFOAi (both season)	1	1	1	1	1
		SF_rice straw (WS)	1	1	1	1	1			SRP,2019
		SF_rice straw (SA)	1	1	1	1	1
		Burning straw-SA (kgCO2-eq/ha)	0	0	0	0	0	CH4 (kg/tstraw)	4.51	N2O (kg/tstraw)	0.069	Rosamanta et al, 2017
	Summary	kgCO2e/ha	Two seasons
			APV 30 kg/ha	APV 50 kg/ha	APV 70 kg/ha	DrumS 80kg/ha	BlowS 180 kg/ha
	Winter-Spring		4229.1	4278	4383.7	4405.25	4816.2
	Summer-Autumn		6316.5	6365.4	6471.1	6492.65	7255.07
	Summary		APV 30 kg/ha	APV 50 kg/ha	APV 70 kg/ha	DrumS 80kg/ha	BlowS 180 kg/ha
	Winter-Spring		4229.1	4383.7	4278	4405.25	4816.2
	Summer-Autumn		6316.5	6471.1	6365.4	6492.65	7255.07
		kgCO2e/ha	Winter-Spring					Summer-Autumn
			APV 30 kg/ha	APV 50 kg/ha	APV 70 kg/ha	DrumS 80kg/ha	BlowS 180 kg/ha	APV 30 kg/ha	APV 50 kg/ha	APV 70 kg/ha	DrumS 80kg/ha	BlowS 180 kg/ha
		Agronomic inputs	547.2	569.6	648.8	660	935.55	547.2	569.6	648.8	660	1267.16
		Operation	330.137	330.137	330.137	327.238	330.137	330.137	330.137	330.137	327.238	350
		Soil emission	3351.76	3378.26	3404.76	3418.01	3550.51	5439.16	5465.66	5492.16	5505.41	5637.91
		kgCO2e/kg rice
			Winter-Spring					Summer-Autumn
			APV 30 kg/ha	APV 50 kg/ha	APV 70 kg/ha	DrumS 80kg/ha	BlowS 180 kg/ha	APV 30 kg/ha	APV 50 kg/ha	APV 70 kg/ha	DrumS 80kg/ha	BlowS 180 kg/ha
		Agronomic inputs	0.0705493	0.0721646	0.0838723	0.0821055	0.140684	0.158473	0.148827	0.17149	0.169312	0.362251
		Operation	0.0425639	0.0418262	0.0426778	0.0407091	0.0496447	0.0956103	0.0862595	0.0872616	0.0839474	0.100057
		Soil emission	0.432135	0.428003	0.440143	0.425208	0.533911	1.57522	1.42809	1.45168	1.41232	1.61174
		Total	0.545248	0.541994	0.566693	0.548023	0.72424	1.82931	1.66318	1.71043	1.66558	2.07405
	Summary		APV 30 kg/ha		APV 50 kg/ha		APV 70 kg/ha		DrumS 80kg/ha		BlowS 180 kg/ha
	Winter-Spring		0.545248		0.541994		0.566693		0.548023		0.72424
	Summer-Autumn		1.82931		1.66318		1.71043		1.66558		2.07405
	% mDSR vs bDSR
	Winter-Spring		24.7145		25.1637		21.7534		24.3313		0
	Summer-Autumn		11.8002		19.8102		17.5316		19.6943		0
	%
	Agronomic inputs	12.9389	13.3146	14.8003	14.9821	19.4251	8.66303	8.94838	10.0261	10.1653	17.4659
	Operation	7.80633	7.7171	7.53102	7.42837	6.85473	5.22659	5.18644	5.10172	5.04013	4.82421
	Soil emission	79.2547	78.9683	77.6687	77.5895	73.7202	86.1104	85.8652	84.8722	84.7945	77.7099
		kgCO2e/kg rice
			Winter-Spring		Summer-Autumn
			Broadcast seeding	Mechanized row seeding	Broadcast seeding	Mechanized row seeding
		Agronomic inputs	0.140684	0.0721646	0.362251	0.148827
		Operation	0.0496447	0.0418262	0.100057	0.0862595
		Soil emission	0.533911	0.428003	1.61174	1.42809
		Total	0.72424	0.541994	2.07405	1.66318

## Sheet: Cost-benefits
WS														SA
Chỉ tiêu	APV	APV	APV	Sạ hàng	Sạ lan			seed	15.6	VND/kg				Chỉ tiêu	APV	APV	APV	Sạ hàng	Sạ lan
	30 kg/ha	50 kg/ha	70 kg/ha	80 kg/ha	180 kg/ha		USD/ha	24							30 kg/ha	50 kg/ha	70 kg/ha	80 kg/ha	180 kg/ha
1. Tổng chi phí (đ/ha)	25130	25170	25654	27450	29258		WS	SA						1. Tổng chi phí (đ/ha)	24090000	25340000	25868400	26498400	28390000
Làm đất	1400	1400	1400	1400	1400		58.3							Làm đất	1600000	1600000	1600000	1600000	1600000
Gieo sạ (giống, gieo sạ, dặm,..)	2360	2400	2720	3200	4480		78.8333							Gieo sạ (giống, gieo sạ, dặm,..)	1540000	2380000	2470000	2500000	3640000
Phân bón	2520	2520	2684	3000	3528		85.5							Phân bón	3500000	3472000	3848400	3748400	3900000
Thuốc BVTV	5500	5500	5500	6500	6500									Thuốc BVTV	5200000	4938000	5000000	5400000	6000000
Công lao động	9500	9500	9500	9500	9500									Công lao động	9000000	9700000	9700000	10000000	10000000
Quản lý nước	850	850	850	850	850		35.4	45833.3						Quản lý nước	1100000	1100000	1100000	1100000	1100000
Thu hoạch, vận chuyển	3000	3000	3000	3000	3000									Thu hoạch, vận chuyển	2150000	2150000	2150000	2150000	2150000
2. Tổng thu nhập (đ/ha)	49985	50440	50180	51805	44590									2. Tổng thu nhập (đ/ha)	26331000	27403000	26130000	26867000	24589000
Năng suất lúa tươi (kg/ha)	7690	7760	7720	7970	6860									Năng suất lúa tươi (kg/ha)	3930	4090	3900	4010	3670
Giá lúa tươi (đ/kg)	6.5	6.5	6.5	6.5	6.5									Giá lúa tươi (đ/kg)	6700	6700	6700	6700	6700
3. Lợi nhuận (đ/ha)	24855	25270	24526	24355	15332									3. Lợi nhuận (đ/ha)	2241000	2063000	261600	368600	-3801000
Tỷ suất lợi nhuận (lời/vốn)	0.99	1	0.96	0.89	0.52									Tỷ suất lợi nhuận (lời/vốn)	9	8	1	1	-13
Chênh lệch	9523	9938	9194	9023	-									Chênh lệch	6042000	5864000	4062600	4169600	-
Net income (USD/ha)	APV 30 kg/ha	APV 50 kg/ha	APV 70 kg/ha	DrumS 80kg/ha	BlowS 180 kg/ha
WS	1080.65	1098.7	1066.35	1058.91	666.609
SA	97.4348	89.6957	11.3739	16.0261	-165.261
Net income (USD/ha)	APV 30 kg/ha		APV 50 kg/ha		APV 70 kg/ha		DrumS 80kg/ha		BlowS 180 kg/ha
WS	1080.65		1098.7		1066.35		1058.91		666.609
SA	97.4348		89.6957		11.3739		16.0261		0
% mDSR vs bDSR
WS	38.3142		39.3273		37.4867		37.0478		0
SA	100		100		100		100

## Sheet: Cost - details
Inputs		Unit	Value		VND/unit	VND/unit
			WS	SA	WS	SA
Seeds (OM18)		$US kg-1	0.695652	0.695652	16000	16000	/kg	Lần phun	Nội dung phun	Tên thuốc	NT1	NT2	NT3	NT4	NT5		Tên thuốc	Loại thuốc	Đơn giá (VNĐ/ha)
Urea 46-0-0		$US kg-1	0.326087	0.326087	7500	7500	/kg	1	Thuốc cỏ	Thuốc diệt cỏ KHAI HOANG	520000	520000	520000	520000	520000		Jiathi 25WP	Thuốc trừ bệnh	150000
DAP 18-46-0		$US kg-1	0.521739	0.521739	12000	12000	/kg	2	Thuốc ốc	Thần ốc, Toxbait	775000	775000	775000	775000	775000		Comcat	Kích thích sinh trưởng	100000
K 0-0-60		$US kg-1	0.369565	0.369565	8500	8500	/kg	3	Thuốc diệt mầm	Super Bu, Diệt mầm 300EC	470000	470000	470000	470000	470000		Cặp đạo ôn + vi khuẩn	Thuốc trừ bệnh	195000
NPK 16-16-8		$US kg-1	0.686957	0.686957	15800	15800	/kg	4	Thuốc hậu nẩy mầm	Cantanil	370000	370000	370000	370000	370000		Prevathon 5SC	Thuốc trừ sâu	270000
Pesticide for mDSR		$US ha-1	239.13	217.391	5500000	5000000	/ha	5	Phun bọ trĩ	Jiathi 25WP, comcat	250000	250000	250000	250000	250000		Ammeri 150EC	Thuốc trừ sâu	230000
Pesticide for dDSR		$US ha-1	282.609	234.783	6500000	5400000	/ha
Pesticide for bDSR		$US ha-1	282.609	260.87	6500000	6000000	/ha	6	Phun bọ trĩ	Jiathi 25WP, comcat	0	0	0	250000	250000		Daiwontocin	Thuốc trừ bệnh	210000
Land preparation - WS		$US ha-1	60.8696	69.5652	1400000	1600000	/ha	7	Phun sâu bệnh	Daiwontocin, comcat, prevathon 5SC	580000	580000	580000	580000	580000		Amistar top 400sc	Thuốc trừ bệnh	450000
Water pumping for WS		$US ha-1season-1	36.9565	47.8261	850000	1100000		8	Phun sâu bệnh	Daiwontocin, cặp đạo ôn + vi khuẩn, ammeri	635000	635000	635000	635000	635000		Takumi 20WG	Thuốc trừ sâu	180000
bDSR (including seed preparation and preplanting)		$US ha-1	69.5652	69.5652	1600000	1600000		9	Phun sâu bệnh	Daiwontocin, cặp đạo ôn + vi khuẩn, total, ammeri	0	0	0	750000	750000		Totan 200WP	Thuốc trừ bệnh	135000
dDSR		$US ha-1	83.4783	83.4783	1920000	1920000		10	Phun ngừa trước trỗ	Amistar top 400sc, takumi, total	765000	765000	765000	765000	765000		Chess	Thuốc trừ rầy	370000
mDSR		$US ha-1	69.5652	69.5652	1600000	1600000		11	Phun ngừa sau trỗ	Amistar top 400sc, takumi, total	765000	765000	765000	765000	765000		Cantanil	Thuốc hậu nẩy mầm	370000
Crop care services (fertilizer and pesticde application)		$US ha-0	413.043	413.043	9500000	9500000		12	Phun trị rầy	Chess	370000	370000	370000	370000	370000		Super Bu	Thuốc tiền nẩy mầm	190000
Harvesting - WS (combine harvesting and paddy transported to the bunds)		$US ha-1	130.435	93.4783	3000000	2150000			Tổng cộng		5.500.000	5.500.000	5.500.000	6.500.000	6.500.000		Diệt mầm 360EC	Thuốc tiền nẩy mầm	280000
																	Khai Hoang	Thuốc trừ cỏ	520000
Price of paddy grain at harvest		$US kg-1	0.282609	0.291304	6500	6700											Thần ốc	Thuốc trừ ốc	180000
Rice straw		$US ha-1	21.7391	21.7391	500	500		Seeding	T1	T2	T3	T4	T5				Toxbait	Thuốc trừ ốc (bã mồi)	595000
								VND/ha	2360	2400	2720	3200	4480

## Sheet: General info
#	Hoạt động		Thu thập dữ liệu		Chỉ tiêu đánh giá
1	Đặc điểm mô hình		Vị trí/địa điểm thí nghiệm		· Kinh độ, vĩ độ (N, E)
					· Đất	phù sa
					· Thời tiết
					· Vụ/năm	2 vụ
2	Hạt giống		Quan sát/đánh giá		· Giống lúa	OM18
					· Cấp chứng nhận	nguyên chủng
					· Nguồn/nơi sản xuất	viện lúa
					· Thời gian dự trữ	3 tháng
					· % nảy mầm	95
					· Xử lý hạt giống	không
3	Làm đất		Quan sát/đánh giá		· Cách thức (e.g. bừa, cày, xới, trục, etc.)	xới-trục-trạt
					· Hoạt động thủ công: thời gian và chi phí lao động?	1400000đ/ha, 5ha/ngày
					· Cơ giới: Loại máy, HP? Thời gian hoạt động? Phí hoặc chi phí dịch vụ?	Xới: máy kéo 4 bánh 45HP; trục trạt: máy xới 2 bánh 15HP
4	Quản lý nước		Quan sát/đánh giá		· Quản lý nước: Thời gian, số lần, giai đoạn tháo nước và cho nước vào	gieo ngày 27/11/2020 cho nước vào lần 1 ngày 7/12/2020
					· Bơm nước sử dụng: dung tích, nhiên liệu, etc.?	theo thủy triều
					· Chi phí dịch vụ (nếu có)	850000đ/ha
5. Gieo sạ
5.1	Sạ hàng kéo tay		Đo lường		· Thời gian và chi phí lao động	1000000đ/ha; 3 giờ/ha
					· Bao nhiêu kg/ha hạt giống sử dụng	80 kg/ha
					· Mật độ sạ	10 x 3 cm
5.2	Sạ hàng APV		Đo lường		· Đặc tính máy (nơi sản xuất, dung tích, trọng lượng, etc.)	nơi sx: Áo; dung tích: 40lit; trọng lượng: 30kg
					· Chi phí đầu tư
					· Khả năng hoạt động thực tế (ha/hr)	0.25ha/hr
					· Tỉ lệ hạt giống áp dụng (kg/ha)	30-50-70 kg/ha
					· Nhiên liệu tiêu hao (Lit/ hr)	16lit/ha; 4lit/hr
					· Phí/chi phí dịch vụ
					· Thời gian hoạt động (ha/năm hoặc ngày/năm)
					· Vòng đời
					· Thời gian trung bình tắt máy/duy trì	tắt máy 30 phút do lún; tắt máy 5 phút để thêm nhiên liệu
					· Tỉ lệ hạt giống, kg/ha	30-50-70 kg/ha
					· Mật độ sạ	hàng cách hàng 25cm
6. Chăm sóc
6.1	Phân bón	Địa điểm thí nghiệm		· Giai đoạn áp dụng và công thức (e.g. Nitrogen, Potassium, and Phosphorus; loại thuốc BVTV)
				· Chi phí đầu tư (phân bón, thuốc BVTV, etc.)
6.2.	Thuốc BVTV			· Máy được sử dụng (nếu có): dung tích, nhiên liệu, chi phí.
6.3.	Ốc và chuột			· Thời gian và chi phí công lao động
7	Năng suất	Cách thu mẫu		· 2.3.2.2.
8	Thu hoạch	Đo lường sau thu hoạch		· Thời gian thu hoạch/ chin % (hình)
				· Máy thu hoạch: nơi sản xuất, hiệu quả hoạt động lý thuyết
				· Hiệu quả hoạt động thực tế
				· Phí/chi phí dịch vụ
				· Lý do kéo dài thời gian thu hoạch (nếu có)
				· Quan sát (e.g. mất năng suất do kéo dài thời gian)
				· Năng suất (dữ liệu thu thập)
9	Xử lý rơm rạ	Quan sát và đánh giá		· Cách thức xử lý rơm rạ sau thu hoạch (đốt đòng, thu thủ công, thu bằng máy)
				· Thời gian xử lý rơm rạ khi nào?
				· Rơm rạ sau thu hoạch, dùng cho mục đích gì?
14	Thời tiết			Mưa, gió, nhiệt độ, ẩm độ%

## Sheet: Agr inputs
#	Treatment	Methods	Seed rate (kg/ha)	Fertilizers (kg/ha)
				N	P2O5	K2O
1	APV-30	APV seeder	30	80	40	30
2	APV-50		50	80	40	30
3	APV-70		70	90	40	30
4	DrumS	Manual drum seeding	80	90	40	30
5	BlowS	Broadcast seeding using a blower	180	115	55	40
								SD
		APV 30 kg/ha	APV 50 kg/ha	APV 70 kg/ha	DrumS 80kg/ha	BlowS 180 kg/ha		APV 30 kg/ha	APV 50 kg/ha	APV 70 kg/ha	DrumS 80kg/ha	BlowS 180 kg/ha
Seed	kg/ha	30	50	70	80	180		30	50	70	80	180
N	kg/ha	80	80	90	90	115		80	80	90	90	115
P2O5	kg/ha	40	40	40	40	55		40	40	40	40	55
K2O	kg/ha	30	30	30	30	40		30	30	30	30	40
Yield	kg/ha							SD
	WS	7756.28	7893.06	7735.57	8038.44	7770.65		300.672	482.358	364.058	339.414	642.066
	SA	3452.95	3827.25	3783.3	3898.13	3498.02		325.941	250.001	368.998	283.554	353.295
WS
NUE	rice_kg/N_kg	96.9535	98.6633	85.9508	89.316	67.5708		3.75841	6.02948	4.04509	3.77127	5.58319
PUE	rice_kg/P_kg	440.698	448.469	439.521	456.729	321.101		17.0837	27.4067	20.6851	19.2849	26.5317
KUE	rice_kg/K_kg	323.178	328.878	322.315	334.935	242.833		12.528	20.0983	15.1691	14.1423	20.0646
SA
NUE	rice_kg/N_kg	43.1618	47.8407	42.0367	43.3125	30.4176		4.07427	3.12501	4.09998	3.1506	3.07213
PUE	rice_kg/P_kg	196.19	217.458	214.961	221.485	144.546		18.5194	14.2046	20.9658	16.111	14.599
KUE	rice_kg/K_kg	143.873	159.469	157.638	162.422	109.313		13.5809	10.4167	15.3749	11.8148	11.0405
WS		APV 30 kg/ha		APV 50 kg/ha		APV 70 kg/ha		DrumS 80kg/ha		BlowS 180 kg/ha
NUE	rice_kg/N_kg	96.9535	-3.75841	98.6633	-6.02948	85.9508	-4.04509	89.316	-3.77127	67.5708	-5.58319
PUE	rice_kg/P_kg	440.698	-17.0837	448.469	-27.4067	439.521	-20.6851	456.729	-19.2849	321.101	-26.5317
KUE	rice_kg/K_kg	323.178	-12.528	328.878	-20.0983	322.315	-15.1691	334.935	-14.1423	242.833	-20.0646
SA
NUE	rice_kg/N_kg	43.1618	-4.07427	47.8407	-3.12501	42.0367	-4.09998	43.3125	-3.1506	30.4176	-3.07213
PUE	rice_kg/P_kg	196.19	-18.5194	217.458	-14.2046	214.961	-20.9658	221.485	-16.111	144.546	-14.599
KUE	rice_kg/K_kg	143.873	-13.5809	159.469	-10.4167	157.638	-15.3749	162.422	-11.8148	109.313	-11.0405
WS (higher % compared bDSR)
NUE		30.3059		31.5137		21.3843		24.3463		0
PUE		27.138		28.4007		26.9429		29.6955		0
KUE		24.8611		26.1632		24.6599		27.4985		0
SA
NUE		29.5266		36.419		27.6404		29.7719		0
PUE		26.3233		33.5289		32.7568		34.7375		0
KUE		24.0209		31.4517		30.6554		32.698		0

## Sheet: Planting density WS
số cây/m2 của 7NSS						Replications	1	2	3	4	5	6	7	8	9
rep1	1	100	212	204		1: APV 30kg/ha	100	212	204	196	172	188	244	140	148
	2	228	172	340		2: APV 50kg/ha	228	172	340	228	144	188	364	208	200
	3	168	176	204		3: APV 70kg/ha	168	176	204	192	168	168	268	324	152
	4	188	200	180		4: sạ hàng 80kg/ha	188	200	180	272	172	232	156	176	164
	5	304	308	408		5: sạ lan 180kg/ha	304	308	408	340	464	352	588	136	424
rep2	1	196	172	188
	2	228	144	188
	3	192	168	168
	4	272	172	232
	5	340	464	352
rep3	1	244	140	148
	2	364	208	200
	3	268	324	152
	4	156	176	164
	5	588	136	424
Replications	APV 30 kg/ha	APV 50 kg/ha	APV 70 kg/ha	Drum seeding 80kg/ha	Broadcasting 180 kg/ha
1	100	228	168	188	304					fkhaekfha
2	212	172	176	200	308
3	204	340	204	180	408
4	196	228	192	272	340
5	172	144	168	172	464
6	188	188	168	232	352
7	244	364	268	156	588
8	140	208	324	176	136
9	148	200	152	164	424
Average	178.222	230.222	202.222	193.333	369.333
SD	43.4102	74.138	56.9951	36.9865	124.948
SE	14.4701	24.7127	18.9984	12.3288	41.6493
Min	100	144	152	156	136
Q1	148	188	168	172	308
Median	188	208	176	180	352
Q3	204	228	204	200	424
Max	244	364	324	272	588
Q1 - minimum	48	44	16	16	172
Q1	148	188	168	172	308
Median - Q1	40	20	8	8	44
Q3-Median	16	20	28	20	72
Max-Q3	40	136	120	72	164
	0.652574	0.406649
Anova: Single Factor
SUMMARY
Groups	Count	Sum	Average	Variance
APV 30 kg/ha	9	1604	178.222	1884.44
APV 50 kg/ha	9	2072	230.222	5496.44
APV 70 kg/ha	9	1820	202.222	3248.44
Drum seeding 80kg/ha	9	1740	193.333	1368
Broadcasting 180 kg/ha	9	3324	369.333	15612
ANOVA
Source of Variation	SS	df	MS	F	P-value	F crit
Between Groups	216917	4	54229.3	9.82083	1.24558e-05	2.60597
Within Groups	220875	40	5521.87
Total	437792	44
F-Test Two-Sample for Variances					F-Test Two-Sample for Variances				F-Test Two-Sample for Variances				F-Test Two-Sample for Variances
	APV 30 kg/ha	APV 50 kg/ha				APV 50 kg/ha	Broadcasting 180 kg/ha			APV 70 kg/ha	Broadcasting 180 kg/ha			Drum seeding 80kg/ha	Broadcasting 180 kg/ha
Mean	178.222	230.222			Mean	230.222	369.333		Mean	202.222	369.333		Mean	193.333	369.333
Variance	1884.44	5496.44			Variance	5496.44	15612		Variance	3248.44	15612		Variance	1368	15612
Observations	9	9			Observations	9	9		Observations	9	9		Observations	9	9
df	8	8			df	8	8		df	8	8		df	8	8
F	0.342848				F	0.352065			F	0.208074			F	0.0876249
P(F<=f) one-tail	0.0755652				P(F<=f) one-tail	0.080546			P(F<=f) one-tail	0.0198063			P(F<=f) one-tail	0.00120814
F Critical one-tail	0.290858				F Critical one-tail	0.290858			F Critical one-tail	0.290858			F Critical one-tail	0.290858
F-Test Two-Sample for Variances
	APV 30 kg/ha	Broadcasting 180 kg/ha
Mean	178.222	369.333
Variance	1884.44	15612
Observations	9	9
df	8	8
F	0.120705
P(F<=f) one-tail	0.00359827
F Critical one-tail	0.290858
F-Test Two-Sample for Variances
	APV 30 kg/ha	Drum seeding 80kg/ha
Mean	178.222	193.333
Variance	1884.44	1368
Observations	9	9
df	8	8
F	1.37752
P(F<=f) one-tail	0.33064
F Critical one-tail	3.4381

## Sheet: Planting density SA
số cây/m2 của 7NSS						Replications	1	2	3	4	5	6	7	8	9			1. Mật số cây/m2
rep1	1	200	180	176		1: APV 30kg/ha	200	180	176	164	176	224	240	224	200			số cây/m2 của 7NSS
	2	160	200	192		2: APV 50kg/ha	160	200	192	224	224	196	288	272	248			rep1	1	200	180	176
	3	168	232	224		3: APV 70kg/ha	168	232	224	260	244	208	328	340	376				2	160	200	192
	4	480	428	448		4: sạ hàng 80kg/ha	480	428	448	504	432	376	352	400	364				3	168	232	224
	5	696	920	728		5: sạ lan 180kg/ha	696	920	728	696	560	800	1008	824	796				4	480	428	448
rep2	1	164	176	224															5	696	920	728
	2	224	224	196														rep2	1	164	176	224
	3	260	244	208															2	224	224	196
	4	504	432	376															3	260	244	208
	5	696	560	800															4	504	432	376
rep3	1	240	224	200															5	696	560	800
	2	288	272	248														rep3	1	240	224	200
	3	328	340	376															2	288	272	248
	4	352	400	364															3	328	340	376
	5	1008	824	796															4	352	400	364
																			5	1008	824	796
Replications	APV 30 kg/ha	APV 50 kg/ha	APV 70 kg/ha	Drum seeding 80kg/ha	Broadcasting 180 kg/ha
1	200	160	168	480	696					fkhaekfha
2	180	200	232	428	920
3	176	192	224	448	728
4	164	224	260	504	696
5	176	224	244	432	560
6	224	196	208	376	800
7	240	288	328	352	1008
8	224	272	340	400	824
9	200	248	376	364	796
Average	198.222	222.667	264.444	420.444	780.889
SD	26.3902	40.9878	68.7443	52.1323	131.997
SE	8.79674	13.6626	22.9148	17.3774	43.9989
Min	164	160	168	352	560
Q1	176	196	224	376	696
Median	200	224	244	428	796
Q3	224	248	328	448	824
Max	240	288	376	504	1008
Q1 - minimum	12	36	56	24	136
Q1	176	196	224	376	696
Median - Q1	24	28	20	52	100
Q3-Median	24	24	84	20	28
Max-Q3	16	40	48	56	184
	0.800069	0.479197
Anova: Single Factor
SUMMARY
Groups	Count	Sum	Average	Variance
APV 30 kg/ha	9	1604	178.222	1884.44
APV 50 kg/ha	9	2072	230.222	5496.44
APV 70 kg/ha	9	1820	202.222	3248.44
Drum seeding 80kg/ha	9	1740	193.333	1368
Broadcasting 180 kg/ha	9	3324	369.333	15612
ANOVA
Source of Variation	SS	df	MS	F	P-value	F crit
Between Groups	216917	4	54229.3	9.82083	1.24558e-05	2.60597
Within Groups	220875	40	5521.87
Total	437792	44
F-Test Two-Sample for Variances					F-Test Two-Sample for Variances				F-Test Two-Sample for Variances				F-Test Two-Sample for Variances
	APV 30 kg/ha	APV 50 kg/ha				APV 50 kg/ha	Broadcasting 180 kg/ha			APV 70 kg/ha	Broadcasting 180 kg/ha			Drum seeding 80kg/ha	Broadcasting 180 kg/ha
Mean	178.222	230.222			Mean	230.222	369.333		Mean	202.222	369.333		Mean	193.333	369.333
Variance	1884.44	5496.44			Variance	5496.44	15612		Variance	3248.44	15612		Variance	1368	15612
Observations	9	9			Observations	9	9		Observations	9	9		Observations	9	9
df	8	8			df	8	8		df	8	8		df	8	8
F	0.342848				F	0.352065			F	0.208074			F	0.0876249
P(F<=f) one-tail	0.0755652				P(F<=f) one-tail	0.080546			P(F<=f) one-tail	0.0198063			P(F<=f) one-tail	0.00120814
F Critical one-tail	0.290858				F Critical one-tail	0.290858			F Critical one-tail	0.290858			F Critical one-tail	0.290858
F-Test Two-Sample for Variances
	APV 30 kg/ha	Broadcasting 180 kg/ha
Mean	178.222	369.333
Variance	1884.44	15612
Observations	9	9
df	8	8
F	0.120705
P(F<=f) one-tail	0.00359827
F Critical one-tail	0.290858
F-Test Two-Sample for Variances
	APV 30 kg/ha	Drum seeding 80kg/ha
Mean	178.222	193.333
Variance	1884.44	1368
Observations	9	9
df	8	8
F	1.37752
P(F<=f) one-tail	0.33064
F Critical one-tail	3.4381

## Sheet: Yield WS
	Rep1			Rep2			Rep3					Rep1			Rep2			Rep3
NT	Vị trí	Khối lượng	Độ ẩm	Vị trí	Khối lượng	Độ ẩm	Vị trí	Khối lượng	Độ ẩm		NT	Vị trí	Khối lượng	14% MC	Vị trí	Khối lượng	14% MC	Vị trí	Khối lượng	14% MC	Average	SD
		(kg/5m2)			(kg/5m2)			(kg/5m2)					t/ha			t/ha			t/ha
T1	1	4.4	20.5	1	4.05	19.2	1	4.15	19.8		T1	1	8.13488		1	7.61023		1	7.74023		7.75628	0.300672
	2	4.5	20.8	2	4.2	20.2	2	3.95	19.9			2	8.28837		2	7.79442		2	7.35802
	3	4.2	20.5	3	4.15	20.3	3	4	20.2			3	7.76512		3	7.69198		3	7.42326
T2	1	4.35	21.1	1	3.9	20.2	1	4.5	19.2		T2	1	7.98174		1	7.23767		1	8.45581		7.89306	0.482358
	2	4.7	20.6	2	4	19.7	2	4.1	20.3			2	8.6786		2	7.46977		2	7.5993
	3	4.5	21.1	3	4.1	19.3	3	4.15	20.6			3	8.25698		3	7.69465		3	7.66302
T3	1	4.45	22.7	1	4.2	20.1	1	4	20.2		T3	1	7.99965		1	7.80419		1	7.42326		7.73557	0.364058
	2	4.6	21.2	2	4.1	20.5	2	4.1	19.8			2	8.42977		2	7.58023		2	7.64698
	3	3.9	21.2	3	4.25	20.1	3	4.15	20.3			3	7.14698		3	7.89709		3	7.69198
T4	1	4.65	24.3	1	4.4	20.5	1	4.45	19.1		T4	1	8.18616		1	8.13488		1	8.37221		8.03844	0.339414
	2	4.15	20.9	2	4.3	21.3	2	3.95	18.8			2	7.63407		2	7.87		2	7.45907
	3	4.4	21.2	3	4.6	20.2	3	4.5	22.7			3	8.06326		3	8.53674		3	8.08953
T5	1	4.65	20.6	1	4.15	20.6	1	3.9	19.5		T5	1	8.58628		1	7.66302		1	7.30116		7.77065	0.642066
	2	4.3	20.3	2	4.55	19.7	2	3.55	19.1			2	7.97		2	8.49686		2	6.67895
	3	4.75	26	3	4.3	20.4	3	3.8	19.6			3	8.17442		3	7.96		3	7.10512
		Yield (t/ha)					Fertilizer (kgN/ha)
		APV 30 kg/ha	APV 50 kg/ha	APV 70 kg/ha	DrumS 80kg/ha	BlowS 180 kg/ha	APV 30 kg/ha	APV 50 kg/ha	APV 70 kg/ha	DrumS 80kg/ha	BlowS 180 kg/ha
		7.75628	7.89306	7.73557	8.03844	7.77065	80	80	90	90	115
	SD	0.300672	0.482358	0.364058	0.339414	0.642066

[truncated: 2 more sheets: Yield SA, Example]
